# Supplementary material for: Severely Asthmatic Horses Residing in a Mediterranean Climate Shed a Significantly Lower Number of Parasite Eggs Compared to Healthy Farm Mates
Source: Animals (Basel). 2023 Sep 15;13(18):2928. doi: 10.3390/ani13182928 (PMC10525552; doi:10.3390/ani13182928)
Supplement: Supplementary file 1 [file animals-13-02928-s001.zip]

Archive with 1 entries (1 files):
- animals-2562265-supplementary.pdf
